# Supplementary material for: MicroRNA-375-3p Suppresses Upper Tract Urothelial Carcinoma Cell Migration and Invasion via Targeting Derlin-1
Source: Cancers (Basel). 2022 Feb 10;14(4):880. doi: 10.3390/cancers14040880 (PMC8869792; doi:10.3390/cancers14040880)
Supplement: Supplementary file 1 [file cancers-14-00880-s001.zip]

Archive with 1 entries (1 files):
- cancers-1563148-supplementary.pdf
